# Supplementary material for: Prevalence of intestinal parasitic infections and associated risk factors among pregnant women attending antenatal care center at Felege Hiwot Referral Hospital, northwest Ethiopia
Source: BMC Infect Dis. 2016 Sep 30;16:530. doi: 10.1186/s12879-016-1859-6 (PMC5045606; doi:10.1186/s12879-016-1859-6)
Supplement: Additional file 1: — Data used for statistical analysis of the present study. Sheet1 of xls data shows the data used for statistical analysis of the present study whereas the second sheet (sheet 2) shows the summary of statistical analysis of some of the socio-demographic variables studied. (XLS 156 kb) [file 12879_2016_1859_MOESM1_ESM.xls]

## Sheet: Data used for analysis
Education	Residence	Income (monthly) birr	Gestational age	Parity	Eating raw meat	Washing before eating	Eating unwashed vegetable	Latrine_presence	Washing after toilet	Soil contact	Waterdrinking source	Swimming	Soil eating	A. lumbricoides	Hookworm	S. stercoralis	S. mansoni	Taenia species	H. nana	E.histolytica/dispar	G. lamblia	Microscopy result
high school	urban	500 - 1000	14 - 27 weeks	Primegravida	no	yes	no	yes	yes	yes	tap water	yes	no	negative	negative	negative	negative	negative	negative	Negative	Negative	Non-infected
writing and reading	urban	500 - 1000	more than 28 weeks	Multigravidae	yes	yes	no	yes	yes	no	tap water	no	no	negative	negative	negative	negative	negative	negative	Negative	Negative	Non-infected
writing and reading	urban	less than 500 birr	14 - 27 weeks	Multigravidae	no	yes	no	no	yes	no	tap water	yes	yes	negative	negative	negative	negative	negative	negative	Negative	Negative	Non-infected
illiterate	rural	less than 500 birr	14 - 27 weeks	Multigravidae	no	yes	no	yes	yes	yes	well	no	no	negative	negative	negative	negative	negative	negative	Negative	Positive	Infected
high school	urban	less than 500 birr	more than 28 weeks	Bigravidae	no	yes	yes	yes	yes	no	tap water	no	no	negative	negative	negative	negative	negative	negative	Negative	Positive	Infected
high school	urban	less than 500 birr	14 - 27 weeks	Bigravidae	no	yes	no	yes	yes	yes	tap water	no	no	negative	negative	negative	negative	negative	negative	Negative	Negative	Non-infected
high school	urban	less than 500 birr	more than 28 weeks	Primegravida	yes	yes	no	yes	yes	yes	tap water	no	no	negative	negative	negative	negative	negative	negative	Negative	Positive	Infected
college/university and above	urban	above 1000	more than 28 weeks	Multigravidae	yes	yes	yes	yes	yes	no	tap water	yes	no	negative	negative	negative	negative	negative	negative	Negative	Negative	Non-infected
high school	rural	less than 500 birr	more than 28 weeks	Multigravidae	yes	yes	no	yes	yes	no	tap water	no	no	negative	negative	negative	negative	negative	negative	Negative	Negative	Non-infected
college/university and above	urban	above 1000	more than 28 weeks	Primegravida	no	yes	no	yes	yes	no	tap water	no	no	negative	negative	negative	negative	negative	negative	Negative	Negative	Non-infected
high school	urban	above 1000	14 - 27 weeks	Multigravidae	yes	yes	yes	no	yes	no	tap water	no	no	negative	negative	negative	negative	negative	negative	Negative	Negative	Non-infected
college/university and above	rural	above 1000	14 - 27 weeks	Bigravidae	yes	yes	yes	yes	yes	no	tap water	no	no	negative	negative	negative	negative	negative	negative	Positive	Negative	Infected
high school	urban	500 - 1000	14 - 27 weeks	Primegravida	yes	yes	no	no	yes	no	tap water	no	no	negative	negative	negative	negative	negative	negative	Negative	Negative	Non-infected
college/university and above	urban	above 1000	more than 28 weeks	Primegravida	yes	yes	yes	yes	yes	no	tap water	yes	no	negative	negative	negative	negative	negative	negative	Negative	Positive	Infected
illiterate	rural	less than 500 birr	14 - 27 weeks	Multigravidae	no	yes	no	yes	no	yes	well	no	yes	negative	negative	negative	negative	negative	positive	Negative	Negative	Infected
illiterate	urban	above 1000	14 - 27 weeks	Bigravidae	no	yes	no	yes	yes	no	tap water	no	no	negative	negative	negative	negative	negative	negative	Negative	Negative	Non-infected
high school	urban	less than 500 birr	more than 28 weeks	Multigravidae	yes	yes	no	yes	yes	no	tap water	no	no	negative	negative	negative	negative	negative	negative	Negative	Negative	Non-infected
writing and reading	urban	500 - 1000	14 - 27 weeks	Primegravida	yes	yes	yes	yes	yes	no	tap water	no	no	negative	positive	positive	negative	negative	negative	Negative	Negative	Infected
college/university and above	urban	500 - 1000	14 - 27 weeks	Bigravidae	yes	yes	no	yes	yes	no	tap water	no	no	negative	negative	negative	negative	negative	negative	Negative	Positive	Infected
college/university and above	urban	above 1000	more than 28 weeks	Multigravidae	no	yes	yes	yes	yes	no	tap water	no	no	negative	negative	negative	negative	negative	negative	Negative	Negative	Non-infected
writing and reading	urban	500 - 1000	14 - 27 weeks	Primegravida	yes	yes	no	yes	yes	no	tap water	no	no	negative	negative	negative	negative	negative	negative	Negative	Positive	Infected
writing and reading	urban	less than 500 birr	more than 28 weeks	Primegravida	no	yes	yes	yes	yes	no	tap water	no	no	negative	negative	negative	negative	negative	negative	Negative	Positive	Infected
high school	urban	500 - 1000	14 - 27 weeks	Bigravidae	yes	yes	no	yes	yes	yes	tap water	no	no	negative	negative	negative	negative	negative	negative	Negative	Negative	Non-infected
high school	urban	500 - 1000	14 - 27 weeks	Multigravidae	no	yes	yes	yes	yes	no	tap water	no	no	negative	negative	negative	negative	negative	negative	Negative	Negative	Non-infected
writing and reading	urban	500 - 1000	less than 14 weeks	Bigravidae	no	yes	no	yes	yes	yes	tap water	no	no	negative	negative	negative	negative	negative	negative	Negative	Negative	Non-infected
college/university and above	rural	above 1000	more than 28 weeks	Primegravida	no	yes	no	yes	yes	no	tap water	no	no	negative	negative	negative	negative	negative	negative	Negative	Negative	Non-infected
high school	urban	less than 500 birr	14 - 27 weeks	Primegravida	yes	yes	no	yes	yes	yes	tap water	no	no	negative	negative	negative	negative	negative	negative	Negative	Negative	Non-infected
writing and reading	urban	above 1000	more than 28 weeks	Multigravidae	no	yes	no	yes	yes	no	tap water	no	no	negative	negative	negative	negative	negative	negative	Negative	Negative	Non-infected
college/university and above	urban	500 - 1000	more than 28 weeks	Primegravida	yes	no	yes	yes	yes	no	tap water	no	no	negative	negative	negative	negative	negative	negative	Negative	Negative	Non-infected
college/university and above	urban	above 1000	14 - 27 weeks	Multigravidae	no	yes	no	yes	yes	yes	tap water	no	no	negative	negative	negative	negative	negative	negative	Negative	Negative	Non-infected
writing and reading	urban	less than 500 birr	less than 14 weeks	Primegravida	no	yes	no	yes	yes	no	tap water	no	no	negative	positive	negative	negative	negative	negative	Negative	Negative	Infected
writing and reading	urban	less than 500 birr	14 - 27 weeks	Primegravida	yes	yes	no	yes	yes	yes	tap water	no	no	negative	negative	negative	negative	negative	negative	Negative	Negative	Non-infected
high school	urban	above 1000	14 - 27 weeks	Bigravidae	no	yes	yes	yes	yes	yes	tap water	no	no	negative	negative	negative	negative	negative	negative	Negative	Negative	Non-infected
writing and reading	urban	500 - 1000	more than 28 weeks	Primegravida	yes	yes	yes	yes	yes	no	tap water	no	no	negative	negative	negative	negative	negative	negative	Negative	Negative	Non-infected
college/university and above	urban	above 1000	more than 28 weeks	Primegravida	yes	yes	no	yes	yes	yes	well	no	no	negative	negative	negative	negative	negative	negative	Negative	Negative	Non-infected
high school	urban	less than 500 birr	less than 14 weeks	Bigravidae	yes	yes	no	yes	yes	no	tap water	no	no	negative	negative	negative	negative	negative	negative	Negative	Negative	Non-infected
high school	urban	above 1000	14 - 27 weeks	Multigravidae	no	yes	no	yes	yes	no	tap water	yes	no	negative	negative	negative	negative	negative	negative	Negative	Negative	Non-infected
college/university and above	urban	500 - 1000	more than 28 weeks	Primegravida	no	yes	no	yes	yes	no	tap water	no	no	negative	negative	negative	negative	negative	negative	Negative	Negative	Non-infected
high school	urban	less than 500 birr	more than 28 weeks	Multigravidae	yes	yes	yes	yes	yes	yes	tap water	no	no	negative	negative	negative	negative	negative	negative	Negative	Negative	Non-infected
college/university and above	urban	above 1000	more than 28 weeks	Primegravida	no	yes	no	yes	yes	no	tap water	no	no	negative	negative	negative	negative	negative	negative	Negative	Negative	Non-infected
illiterate	urban	less than 500 birr	more than 28 weeks	Multigravidae	yes	yes	no	yes	yes	yes	tap water	no	no	negative	positive	negative	negative	negative	negative	Negative	Negative	Infected
college/university and above	urban	above 1000	more than 28 weeks	Primegravida	no	yes	no	yes	yes	no	tap water	no	no	negative	negative	negative	negative	negative	negative	Negative	Positive	Infected
college/university and above	urban	less than 500 birr	more than 28 weeks	Primegravida	no	yes	yes	yes	yes	no	tap water	no	no	negative	negative	negative	negative	negative	negative	Negative	Negative	Non-infected
high school	urban	less than 500 birr	more than 28 weeks	Multigravidae	yes	yes	no	yes	yes	yes	tap water	no	no	negative	negative	negative	negative	negative	negative	Negative	Negative	Non-infected
college/university and above	urban	less than 500 birr	more than 28 weeks	Multigravidae	yes	yes	no	yes	yes	no	tap water	no	no	negative	negative	negative	negative	negative	negative	Negative	Negative	Non-infected
college/university and above	urban	above 1000	14 - 27 weeks	Bigravidae	yes	yes	yes	yes	yes	no	tap water	no	no	negative	negative	negative	negative	negative	negative	Negative	Negative	Non-infected
illiterate	urban	500 - 1000	less than 14 weeks	Bigravidae	no	yes	yes	yes	yes	no	tap water	no	no	negative	negative	negative	negative	negative	negative	Negative	Negative	Non-infected
high school	urban	500 - 1000	more than 28 weeks	Bigravidae	yes	yes	yes	yes	yes	no	tap water	no	no	negative	negative	negative	negative	negative	negative	Negative	Negative	Non-infected
writing and reading	urban	less than 500 birr	more than 28 weeks	Primegravida	no	yes	no	yes	yes	no	tap water	no	no	negative	negative	negative	negative	negative	negative	Negative	Negative	Non-infected
writing and reading	urban	500 - 1000	14 - 27 weeks	Bigravidae	no	yes	no	yes	yes	yes	tap water	no	no	negative	negative	negative	negative	negative	negative	Negative	Positive	Infected
writing and reading	urban	500 - 1000	more than 28 weeks	Primegravida	no	yes	yes	yes	yes	yes	tap water	no	no	negative	negative	negative	negative	negative	negative	Positive	Negative	Infected
high school	urban	500 - 1000	14 - 27 weeks	Primegravida	yes	yes	yes	yes	yes	no	tap water	no	no	negative	negative	negative	negative	negative	negative	Negative	Negative	Non-infected
illiterate	urban	500 - 1000	more than 28 weeks	Primegravida	no	yes	no	yes	yes	no	tap water	no	no	negative	negative	positive	negative	negative	negative	Negative	Negative	Infected
high school	urban	500 - 1000	14 - 27 weeks	Primegravida	no	yes	yes	yes	yes	no	tap water	no	no	negative	negative	negative	negative	negative	negative	Negative	Negative	Non-infected
high school	urban	500 - 1000	14 - 27 weeks	Multigravidae	yes	yes	no	yes	yes	no	tap water	no	no	negative	negative	negative	negative	negative	negative	Negative	Positive	Infected
high school	urban	less than 500 birr	14 - 27 weeks	Primegravida	no	yes	no	yes	yes	no	tap water	no	no	negative	negative	negative	negative	negative	negative	Negative	Negative	Non-infected
writing and reading	urban	above 1000	more than 28 weeks	Primegravida	yes	yes	no	yes	yes	yes	tap water	no	no	negative	negative	negative	negative	positive	negative	Negative	Negative	Infected
writing and reading	urban	less than 500 birr	more than 28 weeks	Primegravida	no	yes	yes	yes	yes	no	tap water	no	no	negative	negative	negative	negative	negative	negative	Negative	Positive	Infected
college/university and above	urban	above 1000	more than 28 weeks	Primegravida	yes	yes	no	yes	yes	no	tap water	no	no	negative	positive	negative	negative	negative	negative	Negative	Negative	Infected
college/university and above	urban	less than 500 birr	more than 28 weeks	Bigravidae	yes	yes	no	yes	yes	no	tap water	no	no	negative	negative	negative	negative	negative	negative	Negative	Positive	Infected
college/university and above	urban	above 1000	more than 28 weeks	Bigravidae	no	yes	yes	yes	yes	no	tap water	no	no	negative	negative	negative	negative	negative	negative	Negative	Negative	Non-infected
high school	urban	less than 500 birr	14 - 27 weeks	Primegravida	no	yes	yes	yes	yes	yes	tap water	yes	yes	negative	negative	negative	negative	negative	negative	Negative	Negative	Non-infected
college/university and above	urban	above 1000	more than 28 weeks	Primegravida	yes	yes	yes	yes	yes	no	tap water	yes	no	negative	negative	negative	negative	negative	negative	Negative	Positive	Infected
college/university and above	urban	above 1000	more than 28 weeks	Bigravidae	yes	yes	no	yes	yes	no	tap water	no	no	negative	negative	negative	negative	negative	negative	Negative	Negative	Non-infected
college/university and above	urban	above 1000	more than 28 weeks	Primegravida	yes	yes	no	yes	yes	no	tap water	no	no	negative	negative	negative	negative	negative	negative	Positive	Negative	Infected
college/university and above	urban	500 - 1000	more than 28 weeks	Primegravida	no	yes	yes	yes	yes	no	tap water	no	no	negative	negative	negative	negative	negative	negative	Negative	Negative	Non-infected
college/university and above	urban	less than 500 birr	more than 28 weeks	Bigravidae	yes	yes	no	yes	yes	no	tap water	no	no	negative	negative	negative	negative	negative	negative	Negative	Negative	Non-infected
college/university and above	urban	above 1000	14 - 27 weeks	Bigravidae	no	yes	no	yes	yes	no	tap water	no	no	negative	negative	negative	negative	negative	negative	Negative	Negative	Non-infected
writing and reading	rural	less than 500 birr	more than 28 weeks	Primegravida	no	yes	yes	yes	yes	yes	tap water	no	no	negative	negative	negative	negative	negative	negative	Negative	Negative	Non-infected
writing and reading	urban	less than 500 birr	more than 28 weeks	Bigravidae	no	yes	yes	yes	yes	no	tap water	no	no	negative	negative	negative	negative	negative	negative	Negative	Negative	Non-infected
writing and reading	urban	less than 500 birr	more than 28 weeks	Bigravidae	yes	yes	yes	yes	yes	no	tap water	no	no	negative	negative	negative	negative	negative	negative	Negative	Negative	Non-infected
high school	urban	above 1000	more than 28 weeks	Primegravida	yes	yes	yes	yes	yes	no	tap water	no	no	negative	negative	negative	negative	negative	negative	Negative	Negative	Non-infected
college/university and above	urban	above 1000	more than 28 weeks	Primegravida	no	yes	yes	yes	yes	no	tap water	no	no	negative	positive	negative	negative	negative	negative	Negative	Negative	Infected
high school	urban	500 - 1000	14 - 27 weeks	Bigravidae	no	yes	no	yes	yes	no	tap water	no	no	negative	negative	negative	negative	negative	negative	Negative	Positive	Infected
writing and reading	urban	500 - 1000	more than 28 weeks	Primegravida	no	yes	no	yes	yes	no	tap water	no	yes	negative	negative	negative	negative	negative	negative	Negative	Negative	Non-infected
college/university and above	urban	above 1000	more than 28 weeks	Multigravidae	yes	yes	no	yes	yes	no	tap water	no	no	negative	negative	negative	negative	negative	negative	Negative	Negative	Non-infected
illiterate	urban	500 - 1000	less than 14 weeks	Multigravidae	no	yes	no	yes	yes	no	tap water	no	no	negative	negative	negative	negative	negative	negative	Negative	Negative	Non-infected
writing and reading	urban	above 1000	more than 28 weeks	Multigravidae	no	yes	no	yes	yes	yes	well	no	no	negative	negative	negative	negative	negative	negative	Negative	Negative	Non-infected
college/university and above	urban	above 1000	more than 28 weeks	Primegravida	yes	yes	no	yes	yes	no	tap water	no	no	negative	negative	negative	negative	negative	negative	Negative	Negative	Non-infected
college/university and above	urban	above 1000	more than 28 weeks	Primegravida	yes	yes	yes	yes	yes	no	tap water	yes	no	negative	negative	negative	negative	negative	negative	Negative	Negative	Non-infected
illiterate	urban	500 - 1000	less than 14 weeks	Multigravidae	no	yes	no	yes	yes	yes	tap water	no	no	negative	negative	negative	negative	negative	negative	Positive	Negative	Infected
illiterate	urban	less than 500 birr	14 - 27 weeks	Multigravidae	no	yes	no	yes	yes	no	tap water	no	no	negative	positive	negative	negative	negative	negative	Negative	Positive	Infected
illiterate	rural	less than 500 birr	more than 28 weeks	Multigravidae	yes	yes	no	yes	no	yes	well	no	no	negative	negative	negative	negative	negative	negative	Negative	Negative	Non-infected
college/university and above	urban	above 1000	14 - 27 weeks	Multigravidae	no	yes	no	yes	yes	no	tap water	no	no	positive	negative	negative	negative	negative	negative	Negative	Positive	Infected
high school	urban	500 - 1000	14 - 27 weeks	Bigravidae	no	yes	yes	yes	yes	no	tap water	no	no	negative	negative	negative	negative	negative	negative	Negative	Negative	Non-infected
high school	rural	above 1000	more than 28 weeks	Primegravida	no	yes	yes	yes	yes	no	tap water	no	no	positive	negative	negative	negative	negative	negative	Negative	Negative	Infected
high school	urban	500 - 1000	more than 28 weeks	Bigravidae	yes	yes	no	yes	yes	no	tap water	no	no	negative	negative	negative	negative	negative	negative	Negative	Negative	Non-infected
illiterate	urban	above 1000	more than 28 weeks	Bigravidae	yes	yes	yes	no	yes	no	tap water	no	no	negative	negative	negative	negative	negative	negative	Negative	Negative	Non-infected
high school	urban	above 1000	14 - 27 weeks	Primegravida	yes	yes	yes	yes	yes	no	tap water	no	no	negative	negative	negative	negative	negative	negative	Negative	Negative	Non-infected
high school	urban	above 1000	14 - 27 weeks	Primegravida	no	yes	yes	yes	yes	no	tap water	no	no	negative	negative	negative	negative	negative	negative	Negative	Negative	Non-infected
high school	rural	above 1000	more than 28 weeks	Bigravidae	no	yes	no	yes	yes	no	tap water	yes	no	negative	negative	negative	negative	negative	negative	Negative	Negative	Non-infected
high school	urban	above 1000	14 - 27 weeks	Bigravidae	yes	yes	yes	yes	yes	no	tap water	no	no	negative	negative	negative	negative	negative	negative	Positive	Negative	Infected
high school	urban	above 1000	more than 28 weeks	Primegravida	no	yes	no	yes	yes	no	tap water	no	no	negative	negative	negative	negative	negative	negative	Positive	Negative	Infected
writing and reading	urban	above 1000	14 - 27 weeks	Multigravidae	yes	yes	no	yes	yes	no	tap water	yes	no	negative	negative	negative	negative	negative	negative	Negative	Negative	Non-infected
high school	urban	above 1000	14 - 27 weeks	Bigravidae	no	yes	no	yes	yes	no	tap water	no	no	negative	negative	negative	negative	negative	negative	Negative	Negative	Non-infected
college/university and above	urban	above 1000	more than 28 weeks	Bigravidae	yes	yes	yes	yes	yes	no	tap water	no	no	negative	negative	negative	negative	negative	negative	Negative	Negative	Non-infected
college/university and above	urban	above 1000	more than 28 weeks	Multigravidae	yes	yes	yes	yes	yes	yes	tap water	no	no	negative	negative	negative	negative	negative	negative	Negative	Negative	Non-infected
college/university and above	urban	above 1000	14 - 27 weeks	Multigravidae	yes	yes	no	yes	yes	no	tap water	no	no	negative	negative	negative	negative	negative	negative	Negative	Negative	Non-infected
high school	urban	above 1000	more than 28 weeks	Primegravida	yes	yes	no	yes	yes	no	tap water	no	no	negative	negative	negative	negative	negative	negative	Negative	Positive	Infected
high school	urban	500 - 1000	more than 28 weeks	Primegravida	no	yes	yes	yes	yes	no	tap water	no	no	negative	negative	negative	negative	negative	negative	Negative	Positive	Infected
writing and reading	urban	above 1000	14 - 27 weeks	Primegravida	no	yes	yes	yes	yes	no	tap water	no	no	positive	negative	negative	negative	negative	negative	Negative	Negative	Infected
college/university and above	urban	above 1000	more than 28 weeks	Primegravida	no	yes	yes	yes	yes	no	tap water	no	no	negative	negative	negative	negative	negative	negative	Negative	Negative	Non-infected
high school	urban	above 1000	more than 28 weeks	Multigravidae	no	yes	no	yes	yes	yes	tap water	no	no	negative	negative	negative	negative	negative	negative	Negative	Negative	Non-infected
writing and reading	urban	less than 500 birr	more than 28 weeks	Primegravida	no	yes	no	yes	yes	no	tap water	no	yes	negative	negative	negative	negative	negative	negative	Negative	Negative	Non-infected
college/university and above	urban	above 1000	14 - 27 weeks	Bigravidae	no	yes	no	yes	yes	no	tap water	no	no	negative	negative	negative	negative	negative	negative	Negative	Positive	Infected
college/university and above	urban	above 1000	less than 14 weeks	Bigravidae	no	yes	yes	yes	yes	no	well	no	no	negative	negative	negative	negative	negative	negative	Negative	Negative	Non-infected
college/university and above	urban	above 1000	more than 28 weeks	Bigravidae	no	yes	no	yes	yes	no	tap water	no	no	negative	negative	negative	negative	negative	negative	Positive	Negative	Infected
high school	urban	above 1000	more than 28 weeks	Multigravidae	yes	yes	no	yes	yes	no	tap water	no	yes	negative	negative	negative	negative	negative	negative	Negative	Negative	Non-infected
illiterate	urban	above 1000	more than 28 weeks	Multigravidae	no	yes	no	no	no	yes	well	no	yes	negative	negative	negative	negative	negative	negative	Negative	Negative	Non-infected
high school	urban	above 1000	more than 28 weeks	Primegravida	yes	yes	no	yes	yes	no	tap water	yes	no	negative	negative	negative	negative	negative	negative	Negative	Negative	Non-infected
high school	urban	above 1000	more than 28 weeks	Bigravidae	no	yes	yes	yes	yes	yes	tap water	no	yes	negative	negative	negative	negative	negative	negative	Negative	Negative	Non-infected
college/university and above	urban	above 1000	more than 28 weeks	Primegravida	no	yes	yes	yes	yes	no	tap water	yes	no	positive	negative	positive	negative	negative	negative	Negative	Negative	Infected
illiterate	rural	above 1000	more than 28 weeks	Multigravidae	no	no	yes	no	yes	no	well	yes	no	negative	negative	negative	negative	negative	negative	Negative	Negative	Non-infected
writing and reading	urban	above 1000	14 - 27 weeks	Multigravidae	yes	yes	yes	yes	yes	no	tap water	no	no	negative	negative	negative	negative	negative	negative	Negative	Negative	Non-infected
college/university and above	urban	above 1000	14 - 27 weeks	Bigravidae	yes	yes	no	yes	yes	no	tap water	no	no	negative	negative	negative	negative	negative	negative	Negative	Negative	Non-infected
writing and reading	urban	500 - 1000	14 - 27 weeks	Primegravida	yes	yes	yes	yes	yes	no	tap water	no	no	negative	negative	negative	negative	negative	negative	Negative	Negative	Non-infected
high school	urban	above 1000	more than 28 weeks	Primegravida	yes	yes	yes	yes	yes	yes	tap water	yes	no	negative	negative	negative	negative	negative	negative	Negative	Negative	Non-infected
high school	urban	above 1000	more than 28 weeks	Primegravida	no	yes	yes	yes	yes	no	tap water	no	no	negative	negative	negative	negative	negative	negative	Negative	Negative	Non-infected
writing and reading	urban	above 1000	14 - 27 weeks	Bigravidae	no	yes	yes	yes	yes	no	tap water	no	no	negative	negative	negative	negative	negative	negative	Negative	Negative	Non-infected
high school	urban	above 1000	more than 28 weeks	Multigravidae	no	yes	yes	yes	yes	no	tap water	no	no	negative	positive	negative	negative	negative	negative	Negative	Negative	Infected
writing and reading	urban	above 1000	more than 28 weeks	Primegravida	yes	yes	no	yes	yes	yes	tap water	no	no	negative	negative	negative	negative	negative	negative	Negative	Negative	Non-infected
college/university and above	urban	above 1000	less than 14 weeks	Primegravida	yes	yes	no	yes	yes	yes	tap water	no	no	negative	negative	negative	negative	negative	negative	Negative	Negative	Non-infected
college/university and above	urban	above 1000	more than 28 weeks	Primegravida	yes	yes	yes	yes	yes	no	tap water	no	no	negative	negative	negative	negative	negative	negative	Negative	Positive	Infected
high school	urban	500 - 1000	more than 28 weeks	Primegravida	yes	yes	no	yes	yes	no	tap water	no	no	negative	negative	negative	negative	negative	negative	Negative	Negative	Non-infected
illiterate	urban	500 - 1000	14 - 27 weeks	Bigravidae	no	yes	no	yes	yes	yes	tap water	no	no	negative	negative	negative	negative	negative	negative	Negative	Negative	Non-infected
illiterate	rural	500 - 1000	14 - 27 weeks	Multigravidae	yes	yes	yes	yes	yes	no	tap water	no	no	negative	negative	negative	negative	negative	negative	Negative	Negative	Non-infected
high school	urban	above 1000	14 - 27 weeks	Multigravidae	yes	yes	yes	yes	yes	no	tap water	no	no	negative	negative	negative	negative	negative	negative	Negative	Negative	Non-infected
writing and reading	urban	less than 500 birr	more than 28 weeks	Primegravida	no	yes	yes	yes	yes	yes	tap water	no	no	negative	negative	negative	negative	negative	negative	Negative	Positive	Infected
writing and reading	urban	above 1000	more than 28 weeks	Bigravidae	yes	yes	no	yes	yes	yes	well	no	yes	negative	negative	negative	negative	negative	negative	Negative	Negative	Non-infected
writing and reading	urban	above 1000	more than 28 weeks	Primegravida	yes	yes	yes	yes	yes	no	tap water	no	no	negative	positive	negative	negative	negative	negative	Negative	Negative	Infected
writing and reading	urban	above 1000	more than 28 weeks	Bigravidae	yes	yes	no	yes	yes	no	tap water	no	no	negative	negative	negative	negative	negative	negative	Negative	Negative	Non-infected
college/university and above	urban	above 1000	more than 28 weeks	Bigravidae	no	yes	yes	yes	yes	no	tap water	no	no	negative	negative	negative	negative	negative	negative	Negative	Positive	Infected
high school	urban	500 - 1000	more than 28 weeks	Primegravida	yes	yes	yes	yes	yes	no	tap water	no	no	negative	negative	negative	negative	negative	negative	Negative	Negative	Non-infected
high school	urban	above 1000	more than 28 weeks	Bigravidae	yes	yes	no	yes	yes	no	tap water	no	no	negative	positive	negative	negative	negative	negative	Negative	Negative	Infected
college/university and above	urban	above 1000	more than 28 weeks	Primegravida	yes	yes	yes	yes	yes	no	tap water	no	no	negative	negative	negative	negative	negative	negative	Negative	Positive	Infected
illiterate	urban	500 - 1000	more than 28 weeks	Primegravida	yes	no	yes	yes	yes	yes	well	no	no	negative	negative	negative	negative	negative	negative	Negative	Negative	Non-infected
high school	urban	less than 500 birr	14 - 27 weeks	Multigravida	no	yes	no	yes	yes	no	tap water	no	no	negative	negative	negative	negative	negative	negative	Positive	Negative	Infected
high school	rural	less than 500 birr	more than 28 weeks	Primegravida	yes	yes	yes	no	yes	yes	tap water	no	no	positive	negative	negative	negative	negative	negative	Negative	Negative	Infected
college/university and above	urban	above 1000	14 - 27 weeks	Primegravida	yes	yes	no	yes	yes	no	tap water	no	no	negative	negative	negative	negative	negative	negative	Negative	Negative	Non-infected
high school	urban	above 1000	less than 14 weeks	Multigravida	no	yes	no	yes	yes	no	tap water	no	no	negative	negative	negative	negative	negative	negative	Negative	Negative	Non-infected
high school	urban	less than 500 birr	14 - 27 weeks	Multigravidae	yes	yes	no	yes	yes	no	tap water	no	no	negative	negative	negative	negative	negative	negative	Negative	Negative	Non-infected
writing and reading	urban	above 1000	more than 28 weeks	Multigravidae	yes	yes	yes	yes	yes	no	tap water	no	no	negative	negative	negative	negative	negative	negative	Negative	Negative	Non-infected
college/university and above	urban	above 1000	14 - 27 weeks	Primegravida	yes	no	no	yes	yes	no	tap water	no	no	negative	negative	negative	negative	negative	negative	Positive	Negative	Infected
high school	urban	less than 500 birr	less than 14 weeks	Primegravida	no	yes	yes	yes	yes	yes	tap water	no	no	negative	negative	negative	negative	negative	negative	Positive	Negative	Infected
high school	urban	above 1000	more than 28 weeks	Bigravidae	yes	yes	yes	yes	yes	no	tap water	no	no	negative	negative	negative	negative	negative	negative	Negative	Positive	Infected
writing and reading	urban	less than 500 birr	less than 14 weeks	Bigravidae	no	yes	no	yes	yes	yes	tap water	no	no	negative	negative	negative	negative	negative	negative	Negative	Negative	Non-infected
college/university and above	urban	500 - 1000	more than 28 weeks	Primegravida	no	yes	yes	yes	yes	no	tap water	no	no	negative	negative	negative	negative	negative	negative	Negative	Negative	Non-infected
writing and reading	urban	500 - 1000	14 - 27 weeks	Primegravida	yes	yes	yes	yes	yes	no	tap water	no	no	negative	negative	negative	negative	negative	negative	Negative	Negative	Non-infected
writing and reading	urban	above 1000	more than 28 weeks	Multigravidae	no	yes	no	yes	yes	yes	tap water	no	no	negative	negative	negative	positive	negative	negative	Negative	Negative	Infected
illiterate	urban	less than 500 birr	more than 28 weeks	Multigravidae	no	yes	no	yes	yes	yes	tap water	no	no	negative	negative	negative	negative	negative	negative	Negative	Positive	Infected
writing and reading	urban	500 - 1000	more than 28 weeks	Multigravidae	yes	yes	yes	yes	yes	no	tap water	no	no	negative	negative	negative	negative	negative	negative	Negative	Positive	Infected
illiterate	urban	less than 500 birr	more than 28 weeks	Primegravida	no	yes	yes	yes	yes	no	tap water	no	no	negative	negative	negative	negative	negative	negative	Positive	Negative	Infected
illiterate	urban	less than 500 birr	more than 28 weeks	Bigravidae	no	yes	yes	yes	yes	no	well	no	no	negative	negative	negative	negative	negative	negative	Negative	Negative	Non-infected
writing and reading	urban	above 1000	14 - 27 weeks	Bigravidae	no	yes	no	yes	yes	no	tap water	yes	no	negative	negative	negative	negative	negative	negative	Negative	Negative	Non-infected
high school	urban	above 1000	more than 28 weeks	Bigravidae	yes	yes	yes	yes	yes	no	tap water	no	no	negative	negative	negative	negative	negative	negative	Negative	Negative	Non-infected
illiterate	urban	less than 500 birr	more than 28 weeks	Multigravida	no	yes	no	yes	yes	yes	tap water	no	no	negative	negative	negative	negative	negative	negative	Negative	Negative	Non-infected
college/university and above	urban	above 1000	more than 28 weeks	Primegravida	yes	yes	yes	yes	yes	no	tap water	no	no	negative	negative	negative	negative	negative	negative	Negative	Negative	Non-infected
college/university and above	urban	above 1000	14 - 27 weeks	Bigravidae	no	yes	yes	yes	yes	no	tap water	no	no	negative	negative	negative	negative	negative	negative	Negative	Negative	Non-infected
college/university and above	urban	above 1000	more than 28 weeks	Primegravida	no	yes	no	yes	yes	no	tap water	no	no	negative	negative	negative	negative	negative	negative	Negative	Negative	Non-infected
high school	urban	500 - 1000	14 - 27 weeks	Primegravida	no	yes	yes	yes	yes	no	tap water	no	no	negative	negative	negative	negative	negative	negative	Negative	Negative	Non-infected
college/university and above	urban	above 1000	more than 28 weeks	Bigravidae	no	yes	yes	yes	yes	no	tap water	no	no	negative	negative	negative	negative	negative	negative	Negative	Negative	Non-infected
writing and reading	urban	above 1000	14 - 27 weeks	Bigravidae	no	yes	yes	yes	yes	no	tap water	yes	no	negative	negative	negative	negative	negative	negative	Negative	Positive	Infected
high school	urban	500 - 1000	14 - 27 weeks	Primegravida	yes	yes	yes	yes	yes	no	tap water	no	no	negative	negative	negative	negative	negative	negative	Negative	Negative	Non-infected
high school	urban	above 1000	14 - 27 weeks	Multigravidae	yes	yes	no	yes	yes	no	tap water	no	no	negative	negative	negative	negative	negative	negative	Positive	Negative	Infected
writing and reading	urban	above 1000	more than 28 weeks	Primegravida	no	yes	yes	yes	yes	no	tap water	no	no	negative	negative	negative	negative	negative	negative	Negative	Negative	Non-infected
writing and reading	urban	500 - 1000	more than 28 weeks	Multigravidae	no	yes	yes	yes	yes	no	tap water	no	no	negative	negative	negative	negative	negative	negative	Positive	Negative	Infected
illiterate	urban	less than 500 birr	14 - 27 weeks	Bigravidae	no	yes	no	yes	yes	yes	tap water	no	no	negative	negative	negative	negative	negative	negative	Negative	Negative	Non-infected
college/university and above	urban	above 1000	more than 28 weeks	Bigravidae	no	yes	no	yes	yes	no	tap water	no	yes	negative	negative	negative	negative	negative	negative	Negative	Negative	Non-infected
high school	urban	above 1000	more than 28 weeks	Bigravidae	yes	yes	no	yes	yes	no	tap water	no	no	negative	negative	negative	negative	negative	negative	Positive	Positive	Infected
writing and reading	urban	above 1000	more than 28 weeks	Multigravidae	yes	yes	yes	yes	yes	no	tap water	no	no	positive	negative	negative	negative	negative	negative	Negative	Negative	Infected
college/university and above	urban	above 1000	more than 28 weeks	Primegravida	yes	yes	yes	yes	yes	no	tap water	yes	no	negative	positive	negative	negative	negative	negative	Negative	Negative	Infected
writing and reading	urban	above 1000	more than 28 weeks	Primegravida	no	yes	yes	yes	yes	no	tap water	no	no	negative	negative	negative	negative	negative	negative	Negative	Negative	Non-infected
college/university and above	urban	above 1000	more than 28 weeks	Primegravida	no	yes	no	yes	yes	no	tap water	no	no	negative	negative	negative	negative	negative	negative	Negative	Positive	Infected
illiterate	urban	above 1000	more than 28 weeks	Multigravidae	yes	yes	yes	no	no	yes	well	no	no	negative	positive	negative	negative	negative	negative	Negative	Negative	Infected
college/university and above	urban	above 1000	more than 28 weeks	Multigravidae	no	yes	yes	yes	yes	no	tap water	yes	no	negative	negative	negative	negative	negative	negative	Negative	Negative	Non-infected
high school	rural	above 1000	14 - 27 weeks	Primegravida	yes	yes	yes	yes	yes	no	tap water	no	no	negative	negative	negative	negative	negative	negative	Negative	Positive	Infected
writing and reading	urban	above 1000	more than 28 weeks	Multigravida	no	yes	yes	yes	yes	no	tap water	no	no	negative	negative	negative	negative	negative	negative	Negative	Negative	Non-infected
writing and reading	urban	above 1000	more than 28 weeks	Primegravida	yes	yes	yes	yes	yes	no	tap water	yes	yes	negative	negative	negative	negative	negative	negative	Negative	Negative	Non-infected
high school	urban	above 1000	more than 28 weeks	Primegravida	no	yes	yes	yes	yes	no	tap water	no	no	negative	negative	negative	negative	negative	negative	Negative	Negative	Non-infected
college/university and above	urban	above 1000	more than 28 weeks	Bigravidae	no	yes	yes	yes	yes	no	tap water	yes	no	negative	negative	negative	negative	negative	negative	Negative	Negative	Non-infected
college/university and above	urban	above 1000	14 - 27 weeks	Primegravida	yes	yes	no	yes	yes	no	tap water	no	no	negative	positive	negative	negative	negative	negative	Negative	Negative	Infected
writing and reading	urban	above 1000	14 - 27 weeks	Primegravida	no	yes	yes	yes	yes	no	tap water	no	no	negative	negative	negative	negative	negative	negative	Negative	Positive	Infected
high school	urban	above 1000	14 - 27 weeks	Primegravida	no	yes	yes	yes	yes	no	tap water	no	no	negative	negative	negative	negative	negative	negative	Negative	Negative	Non-infected
college/university and above	urban	above 1000	more than 28 weeks	Multigravida	no	yes	yes	yes	yes	no	tap water	no	no	negative	negative	negative	negative	negative	negative	Negative	Negative	Non-infected
college/university and above	urban	500 - 1000	more than 28 weeks	Primegravida	no	yes	no	yes	yes	no	tap water	no	no	negative	negative	negative	negative	negative	negative	Negative	Negative	Non-infected
college/university and above	urban	above 1000	more than 28 weeks	Primegravida	yes	yes	yes	yes	yes	no	tap water	no	no	negative	negative	negative	negative	negative	negative	Negative	Negative	Non-infected
college/university and above	urban	above 1000	more than 28 weeks	Primegravida	no	yes	yes	yes	yes	yes	tap water	yes	no	negative	negative	negative	negative	negative	negative	Negative	Negative	Non-infected
high school	urban	500 - 1000	less than 14 weeks	Bigravidae	no	yes	yes	yes	yes	no	tap water	no	no	negative	negative	negative	negative	negative	negative	Negative	Negative	Non-infected
high school	urban	above 1000	14 - 27 weeks	Bigravidae	no	yes	yes	yes	yes	yes	tap water	no	no	negative	negative	negative	negative	negative	negative	Negative	Positive	Infected
college/university and above	urban	above 1000	less than 14 weeks	Multigravidae	no	yes	no	yes	yes	no	tap water	no	no	negative	negative	negative	negative	negative	negative	Negative	Negative	Non-infected
writing and reading	urban	less than 500 birr	more than 28 weeks	Bigravidae	no	yes	yes	yes	yes	no	tap water	no	no	negative	negative	negative	positive	negative	negative	Negative	Positive	Infected
college/university and above	urban	above 1000	more than 28 weeks	Primegravida	yes	yes	yes	yes	yes	no	tap water	no	no	negative	negative	negative	negative	negative	negative	Negative	Negative	Non-infected
high school	urban	500 - 1000	14 - 27 weeks	Primegravida	no	yes	yes	yes	yes	no	tap water	no	no	negative	negative	negative	negative	positive	negative	Negative	Negative	Infected
high school	urban	above 1000	14 - 27 weeks	Bigravidae	no	yes	no	yes	yes	no	tap water	no	no	negative	negative	negative	negative	negative	negative	Positive	Negative	Infected
writing and reading	urban	above 1000	less than 14 weeks	Primegravida	yes	yes	no	yes	yes	no	tap water	no	no	negative	negative	negative	negative	negative	negative	Negative	Negative	Non-infected
college/university and above	urban	above 1000	more than 28 weeks	Primegravida	no	yes	yes	yes	yes	no	tap water	yes	no	negative	negative	negative	negative	negative	negative	Positive	Negative	Infected
high school	urban	above 1000	more than 28 weeks	Bigravidae	no	yes	yes	yes	yes	no	tap water	no	no	negative	negative	negative	negative	negative	negative	Negative	Negative	Non-infected
college/university and above	urban	above 1000	more than 28 weeks	Bigravidae	no	yes	yes	yes	yes	no	tap water	yes	no	negative	negative	negative	negative	negative	negative	Negative	Negative	Non-infected
college/university and above	urban	above 1000	more than 28 weeks	Primegravida	no	yes	yes	yes	yes	no	tap water	no	no	negative	negative	negative	negative	negative	negative	Negative	Positive	Infected
college/university and above	urban	above 1000	less than 14 weeks	Bigravidae	no	yes	no	yes	yes	no	tap water	no	no	negative	negative	negative	negative	negative	negative	Negative	Negative	Non-infected
college/university and above	urban	above 1000	more than 28 weeks	Primegravida	no	yes	no	yes	yes	no	tap water	no	no	negative	negative	negative	negative	negative	negative	Negative	Negative	Non-infected
college/university and above	urban	above 1000	more than 28 weeks	Primegravida	no	yes	no	yes	yes	yes	tap water	no	no	negative	negative	negative	negative	negative	negative	Negative	Negative	Non-infected
high school	urban	above 1000	more than 28 weeks	Multigravida	yes	yes	yes	yes	yes	no	tap water	no	no	negative	negative	negative	negative	negative	negative	Negative	Negative	Non-infected
high school	urban	above 1000	more than 28 weeks	Bigravidae	no	yes	yes	yes	yes	no	tap water	yes	no	negative	negative	negative	negative	negative	negative	Negative	Negative	Non-infected
writing and reading	urban	500 - 1000	more than 28 weeks	Primegravida	no	yes	no	yes	yes	no	tap water	yes	no	negative	negative	negative	negative	negative	negative	Negative	Negative	Non-infected
illiterate	urban	above 1000	more than 28 weeks	Multigravidae	yes	yes	no	yes	yes	yes	tap water	yes	yes	negative	negative	negative	negative	negative	negative	Negative	Negative	Non-infected
writing and reading	urban	above 1000	more than 28 weeks	Multigravidae	no	yes	yes	yes	yes	no	tap water	no	no	negative	negative	negative	negative	negative	negative	Negative	Negative	Non-infected
high school	urban	above 1000	more than 28 weeks	Multigravidae	no	yes	no	yes	yes	yes	tap water	no	no	negative	negative	negative	negative	negative	negative	Negative	Negative	Non-infected
writing and reading	rural	above 1000	14 - 27 weeks	Bigravidae	yes	yes	no	yes	yes	no	tap water	no	no	positive	negative	negative	negative	negative	negative	Negative	Negative	Infected
college/university and above	urban	above 1000	14 - 27 weeks	Primegravida	no	yes	yes	yes	yes	no	tap water	yes	no	negative	negative	negative	negative	negative	negative	Negative	Positive	Infected
high school	urban	500 - 1000	more than 28 weeks	Multigravida	yes	yes	yes	yes	yes	no	tap water	no	no	negative	negative	negative	negative	negative	negative	Negative	Negative	Non-infected
writing and reading	rural	500 - 1000	more than 28 weeks	Primegravida	yes	yes	no	yes	yes	no	tap water	no	no	negative	negative	negative	negative	negative	negative	Negative	Negative	Non-infected
writing and reading	urban	500 - 1000	more than 28 weeks	Primegravida	yes	yes	yes	yes	yes	no	tap water	no	no	negative	negative	negative	negative	negative	negative	Negative	Negative	Non-infected
high school	urban	above 1000	more than 28 weeks	Bigravidae	yes	yes	yes	yes	yes	no	tap water	no	no	negative	negative	negative	negative	negative	negative	Negative	Negative	Non-infected
college/university and above	urban	above 1000	more than 28 weeks	Bigravidae	no	yes	no	yes	yes	no	tap water	no	no	negative	negative	negative	negative	negative	negative	Negative	Negative	Non-infected
college/university and above	urban	above 1000	less than 14 weeks	Primegravida	no	yes	yes	yes	yes	no	tap water	no	no	negative	negative	negative	positive	negative	negative	Positive	Negative	Infected
writing and reading	urban	500 - 1000	more than 28 weeks	Primegravida	no	yes	yes	yes	yes	no	tap water	no	no	negative	negative	negative	negative	negative	negative	Negative	Negative	Non-infected
writing and reading	urban	500 - 1000	14 - 27 weeks	Primegravida	no	yes	yes	yes	yes	no	tap water	no	no	negative	negative	negative	positive	negative	negative	Negative	Negative	Infected
writing and reading	urban	500 - 1000	more than 28 weeks	Bigravidae	yes	no	yes	no	yes	yes	tap water	no	no	negative	negative	positive	negative	negative	negative	Negative	Negative	Infected
college/university and above	urban	above 1000	more than 28 weeks	Bigravidae	yes	yes	yes	yes	yes	no	tap water	no	no	negative	negative	negative	negative	negative	negative	Negative	Negative	Non-infected
high school	urban	above 1000	less than 14 weeks	Primegravida	no	yes	yes	yes	yes	no	tap water	no	no	negative	negative	negative	negative	negative	negative	Negative	Negative	Non-infected
high school	urban	above 1000	more than 28 weeks	Primegravida	yes	yes	yes	yes	yes	no	tap water	no	no	negative	negative	negative	negative	negative	negative	Negative	Positive	Infected
high school	urban	less than 500 birr	less than 14 weeks	Primegravida	yes	yes	yes	yes	yes	no	tap water	no	no	negative	negative	negative	negative	negative	negative	Negative	Positive	Infected
high school	urban	above 1000	more than 28 weeks	Multigravidae	yes	yes	yes	yes	yes	no	tap water	no	no	negative	negative	negative	negative	negative	negative	Negative	Negative	Non-infected
writing and reading	urban	less than 500 birr	14 - 27 weeks	Bigravidae	no	yes	no	yes	yes	no	tap water	yes	no	negative	negative	negative	negative	negative	negative	Negative	Negative	Non-infected
writing and reading	urban	500 - 1000	14 - 27 weeks	Bigravidae	yes	yes	no	yes	yes	no	tap water	no	no	negative	negative	negative	negative	negative	negative	Negative	Negative	Non-infected
writing and reading	urban	less than 500 birr	more than 28 weeks	Bigravidae	yes	no	yes	yes	yes	no	tap water	no	no	negative	negative	negative	negative	negative	negative	Negative	Negative	Non-infected
college/university and above	urban	500 - 1000	more than 28 weeks	Bigravidae	no	yes	no	yes	yes	no	tap water	no	no	negative	negative	negative	negative	negative	negative	Negative	Negative	Non-infected
college/university and above	urban	above 1000	more than 28 weeks	Bigravidae	yes	yes	no	yes	yes	yes	tap water	no	no	negative	negative	negative	negative	negative	negative	Positive	Positive	Infected
illiterate	urban	less than 500 birr	less than 14 weeks	Multigravidae	no	yes	no	yes	yes	no	tap water	no	no	negative	negative	negative	negative	negative	negative	Negative	Negative	Non-infected
high school	rural	above 1000	more than 28 weeks	Multigravidae	yes	yes	no	yes	yes	no	tap water	no	yes	negative	negative	negative	negative	negative	negative	Negative	Negative	Non-infected
high school	rural	above 1000	14 - 27 weeks	Bigravidae	no	yes	no	yes	no	no	tap water	no	no	negative	negative	negative	negative	negative	negative	Negative	Negative	Non-infected
college/university and above	urban	above 1000	more than 28 weeks	Primegravida	no	yes	no	yes	yes	no	tap water	no	no	negative	negative	negative	negative	negative	negative	Negative	Negative	Non-infected
high school	urban	above 1000	more than 28 weeks	Primegravida	yes	yes	yes	yes	yes	no	tap water	yes	no	negative	negative	negative	negative	negative	negative	Negative	Negative	Non-infected
writing and reading	urban	above 1000	14 - 27 weeks	Multigravidae	no	yes	no	yes	yes	no	tap water	no	no	negative	negative	negative	negative	negative	negative	Negative	Negative	Non-infected
high school	urban	above 1000	14 - 27 weeks	Primegravida	no	yes	yes	yes	yes	yes	tap water	no	no	negative	negative	negative	negative	negative	negative	Negative	Negative	Non-infected
illiterate	urban	above 1000	less than 14 weeks	Multigravidae	yes	yes	yes	yes	yes	no	well	no	no	negative	negative	negative	negative	negative	negative	Negative	Positive	Infected
college/university and above	urban	above 1000	less than 14 weeks	Bigravidae	yes	no	yes	yes	yes	yes	tap water	yes	no	negative	negative	negative	negative	negative	negative	Negative	Negative	Non-infected
illiterate	urban	above 1000	more than 28 weeks	Multigravida	yes	yes	yes	yes	yes	no	tap water	no	no	negative	positive	negative	negative	negative	negative	Positive	Negative	Infected
high school	urban	above 1000	more than 28 weeks	Primegravida	yes	yes	yes	yes	yes	yes	tap water	no	no	negative	negative	negative	negative	negative	negative	Negative	Positive	Infected
college/university and above	rural	above 1000	14 - 27 weeks	Multigravidae	yes	yes	yes	yes	yes	yes	tap water	no	no	negative	negative	negative	negative	negative	negative	Negative	Negative	Non-infected
high school	urban	above 1000	14 - 27 weeks	Bigravidae	no	yes	yes	yes	yes	no	tap water	no	no	negative	negative	negative	negative	negative	negative	Negative	Negative	Non-infected
high school	rural	above 1000	more than 28 weeks	Primegravida	yes	yes	no	yes	yes	no	tap water	no	no	negative	negative	negative	negative	negative	negative	Negative	Negative	Non-infected
college/university and above	urban	above 1000	less than 14 weeks	Primegravida	no	yes	no	yes	yes	no	tap water	no	no	negative	negative	negative	negative	negative	negative	Negative	Negative	Non-infected
high school	urban	above 1000	less than 14 weeks	Primegravida	yes	yes	yes	yes	yes	no	tap water	no	no	negative	negative	negative	negative	negative	negative	Negative	Negative	Non-infected
college/university and above	urban	above 1000	14 - 27 weeks	Bigravidae	no	yes	yes	yes	yes	no	tap water	no	yes	negative	negative	negative	negative	negative	negative	Negative	Negative	Non-infected
high school	rural	500 - 1000	14 - 27 weeks	Primegravida	no	yes	yes	yes	yes	no	tap water	no	no	negative	negative	negative	negative	negative	negative	Negative	Negative	Non-infected
college/university and above	urban	above 1000	14 - 27 weeks	Primegravida	yes	yes	no	yes	yes	no	tap water	yes	no	negative	negative	negative	negative	negative	negative	Negative	Negative	Non-infected
high school	rural	above 1000	14 - 27 weeks	Primegravida	no	yes	yes	yes	yes	no	tap water	no	no	negative	negative	negative	negative	negative	negative	Positive	Negative	Infected
high school	urban	above 1000	more than 28 weeks	Primegravida	yes	yes	no	yes	yes	no	tap water	no	no	negative	negative	negative	negative	negative	negative	Negative	Negative	Non-infected
writing and reading	urban	above 1000	more than 28 weeks	Multigravidae	yes	yes	yes	yes	yes	no	tap water	yes	yes	negative	negative	negative	negative	negative	negative	Negative	Negative	Non-infected
writing and reading	urban	less than 500 birr	less than 14 weeks	Primegravida	no	yes	yes	yes	yes	no	tap water	no	no	negative	negative	negative	negative	negative	negative	Negative	Negative	Non-infected
college/university and above	urban	above 1000	more than 28 weeks	Multigravidae	yes	yes	yes	yes	yes	no	tap water	no	no	negative	negative	negative	negative	negative	negative	Negative	Negative	Non-infected
high school	urban	500 - 1000	14 - 27 weeks	Primegravida	yes	yes	yes	yes	yes	no	tap water	no	no	negative	negative	negative	negative	negative	negative	Negative	Negative	Non-infected
college/university and above	rural	above 1000	more than 28 weeks	Primegravida	no	yes	yes	yes	yes	no	tap water	no	no	negative	negative	negative	negative	negative	negative	Negative	Negative	Non-infected
illiterate	rural	above 1000	more than 28 weeks	Multigravidae	no	yes	no	yes	yes	yes	well	no	yes	negative	negative	negative	negative	negative	negative	Negative	Negative	Non-infected
college/university and above	urban	above 1000	14 - 27 weeks	Primegravida	no	yes	yes	yes	yes	yes	tap water	no	no	negative	negative	negative	negative	negative	negative	Positive	Negative	Infected
high school	rural	500 - 1000	more than 28 weeks	Primegravida	no	yes	yes	yes	yes	no	tap water	no	no	negative	negative	negative	negative	negative	negative	Positive	Negative	Infected
college/university and above	urban	above 1000	more than 28 weeks	Primegravida	yes	yes	yes	yes	yes	no	tap water	no	no	negative	negative	negative	negative	negative	negative	Negative	Negative	Non-infected
writing and reading	rural	less than 500 birr	more than 28 weeks	Bigravidae	no	yes	no	no	yes	no	tap water	no	yes	positive	negative	negative	negative	negative	negative	Negative	Negative	Infected
illiterate	urban	less than 500 birr	less than 14 weeks	Primegravida	no	yes	yes	yes	yes	no	tap water	yes	no	negative	negative	negative	negative	negative	negative	Negative	Positive	Infected
writing and reading	urban	above 1000	more than 28 weeks	Primegravida	yes	yes	yes	yes	yes	no	tap water	no	no	negative	negative	negative	negative	negative	negative	Negative	Negative	Non-infected
illiterate	urban	less than 500 birr	more than 28 weeks	Multigravidae	yes	yes	no	yes	yes	yes	well	no	yes	negative	negative	negative	negative	negative	negative	Negative	Positive	Infected
writing and reading	urban	above 1000	less than 14 weeks	Bigravidae	no	yes	no	yes	yes	no	tap water	no	no	negative	negative	negative	positive	negative	negative	Negative	Negative	Infected
high school	urban	above 1000	more than 28 weeks	Primegravida	no	yes	yes	yes	yes	yes	tap water	no	no	negative	negative	negative	negative	negative	negative	Negative	Negative	Non-infected
college/university and above	urban	above 1000	14 - 27 weeks	Bigravidae	yes	yes	yes	yes	yes	no	tap water	yes	no	negative	negative	negative	negative	negative	negative	Negative	Negative	Non-infected
college/university and above	urban	above 1000	14 - 27 weeks	Bigravidae	no	yes	yes	yes	yes	no	tap water	no	no	negative	negative	negative	negative	negative	negative	Negative	Positive	Infected
college/university and above	urban	above 1000	14 - 27 weeks	Bigravidae	yes	yes	yes	yes	yes	no	tap water	no	no	negative	negative	negative	negative	negative	negative	Negative	Negative	Non-infected
high school	urban	above 1000	more than 28 weeks	Bigravidae	no	no	no	yes	yes	no	tap water	yes	no	negative	negative	negative	negative	negative	negative	Negative	Negative	Non-infected
writing and reading	urban	less than 500 birr	14 - 27 weeks	Primegravida	yes	yes	yes	yes	yes	no	tap water	no	no	negative	negative	negative	negative	negative	negative	Negative	Negative	Non-infected
college/university and above	urban	above 1000	14 - 27 weeks	Primegravida	yes	yes	yes	yes	yes	no	tap water	no	no	negative	negative	negative	negative	negative	negative	Negative	Positive	Infected
high school	urban	above 1000	more than 28 weeks	Bigravidae	yes	yes	yes	yes	yes	yes	tap water	no	no	negative	negative	negative	negative	negative	negative	Negative	Negative	Non-infected
writing and reading	urban	500 - 1000	14 - 27 weeks	Bigravidae	yes	yes	yes	yes	yes	no	tap water	no	no	negative	negative	negative	negative	negative	negative	Negative	Positive	Infected
college/university and above	urban	above 1000	14 - 27 weeks	Primegravida	yes	yes	yes	yes	yes	no	tap water	no	no	negative	negative	negative	negative	negative	negative	Negative	Negative	Non-infected
illiterate	rural	above 1000	14 - 27 weeks	Multigravidae	no	no	yes	yes	no	yes	well	yes	no	negative	negative	negative	negative	negative	negative	Positive	Negative	Infected
college/university and above	urban	above 1000	14 - 27 weeks	Primegravida	no	yes	yes	yes	yes	no	tap water	no	no	negative	negative	negative	negative	negative	negative	Negative	Negative	Non-infected
college/university and above	urban	500 - 1000	14 - 27 weeks	Primegravida	yes	yes	yes	yes	yes	no	tap water	no	no	negative	negative	negative	negative	negative	negative	Negative	Negative	Non-infected
high school	urban	500 - 1000	14 - 27 weeks	Multigravidae	no	yes	yes	yes	yes	no	tap water	no	no	negative	negative	negative	negative	negative	negative	Positive	Negative	Infected
high school	urban	500 - 1000	14 - 27 weeks	Multigravidae	no	yes	yes	yes	yes	yes	tap water	no	no	negative	negative	negative	negative	negative	negative	Positive	Positive	Infected
college/university and above	urban	500 - 1000	more than 28 weeks	Bigravidae	no	yes	yes	yes	yes	no	tap water	yes	no	negative	negative	negative	positive	negative	negative	Positive	Negative	Infected
high school	urban	above 1000	14 - 27 weeks	Primegravida	yes	yes	yes	yes	yes	no	tap water	yes	no	negative	negative	negative	negative	negative	negative	Negative	Negative	Non-infected
illiterate	rural	less than 500 birr	more than 28 weeks	Multigravidae	yes	yes	no	yes	yes	yes	well	no	no	negative	negative	negative	negative	negative	negative	Negative	Negative	Non-infected
writing and reading	urban	500 - 1000	more than 28 weeks	Primegravida	no	yes	no	yes	yes	no	tap water	no	no	negative	negative	negative	negative	negative	negative	Negative	Negative	Non-infected
high school	urban	less than 500 birr	14 - 27 weeks	Primegravida	no	yes	yes	yes	yes	no	tap water	no	no	negative	negative	negative	negative	negative	negative	Negative	Negative	Non-infected
high school	rural	above 1000	more than 28 weeks	Bigravidae	yes	yes	yes	yes	yes	no	tap water	no	no	negative	negative	negative	negative	negative	negative	Negative	Negative	Non-infected
high school	rural	less than 500 birr	more than 28 weeks	Primegravida	yes	yes	yes	yes	yes	no	tap water	no	yes	negative	negative	negative	positive	negative	negative	Negative	Negative	Infected
college/university and above	urban	above 1000	14 - 27 weeks	Bigravidae	no	yes	yes	yes	yes	no	tap water	no	no	negative	negative	negative	negative	negative	negative	Negative	Negative	Non-infected
college/university and above	rural	above 1000	more than 28 weeks	Multigravidae	no	yes	yes	yes	yes	no	tap water	no	no	negative	negative	negative	negative	negative	negative	Negative	Negative	Non-infected
writing and reading	urban	less than 500 birr	more than 28 weeks	Bigravidae	yes	yes	no	yes	yes	yes	tap water	yes	yes	negative	negative	negative	positive	positive	negative	Negative	Negative	Infected
writing and reading	urban	500 - 1000	14 - 27 weeks	Bigravidae	no	no	no	yes	yes	no	tap water	no	no	negative	negative	negative	negative	negative	negative	Negative	Negative	Non-infected
college/university and above	urban	above 1000	more than 28 weeks	Primegravida	yes	yes	yes	yes	yes	no	tap water	no	no	negative	negative	negative	negative	negative	negative	Negative	Positive	Infected
college/university and above	rural	above 1000	more than 28 weeks	Bigravidae	yes	yes	yes	yes	yes	no	tap water	no	no	positive	negative	negative	negative	negative	negative	Negative	Negative	Infected
high school	urban	500 - 1000	more than 28 weeks	Primegravida	no	yes	no	yes	yes	no	tap water	no	no	negative	negative	negative	negative	negative	negative	Negative	Negative	Non-infected
college/university and above	urban	above 1000	more than 28 weeks	Primegravida	yes	yes	yes	yes	yes	yes	tap water	no	no	negative	negative	negative	negative	negative	negative	Negative	Negative	Non-infected
college/university and above	urban	above 1000	more than 28 weeks	Multigravidae	yes	yes	no	yes	yes	no	tap water	no	no	negative	negative	negative	negative	negative	negative	Negative	Negative	Non-infected
college/university and above	rural	above 1000	more than 28 weeks	Multigravidae	yes	yes	no	yes	yes	no	tap water	no	no	negative	negative	negative	negative	negative	negative	Negative	Negative	Non-infected
writing and reading	urban	500 - 1000	14 - 27 weeks	Bigravidae	no	yes	yes	yes	yes	no	tap water	no	no	negative	positive	negative	negative	negative	negative	Negative	Negative	Infected
high school	urban	500 - 1000	more than 28 weeks	Bigravidae	yes	yes	yes	yes	yes	no	tap water	no	no	negative	negative	negative	negative	negative	negative	Negative	Negative	Non-infected
college/university and above	urban	above 1000	more than 28 weeks	Bigravidae	yes	yes	yes	yes	yes	yes	tap water	no	no	negative	negative	negative	negative	negative	negative	Negative	Negative	Non-infected
writing and reading	urban	less than 500 birr	14 - 27 weeks	Primegravida	yes	yes	no	no	yes	no	tap water	no	no	negative	negative	negative	negative	negative	negative	Negative	Negative	Non-infected
writing and reading	urban	500 - 1000	more than 28 weeks	Multigravidae	yes	no	yes	yes	yes	yes	tap water	yes	no	negative	positive	negative	negative	negative	negative	Negative	Negative	Infected
illiterate	urban	less than 500 birr	14 - 27 weeks	Primegravida	no	yes	yes	yes	yes	no	tap water	yes	no	negative	negative	negative	negative	negative	negative	Negative	Negative	Non-infected
illiterate	urban	500 - 1000	more than 28 weeks	Multigravidae	yes	yes	yes	yes	yes	yes	tap water	no	no	negative	negative	negative	negative	negative	negative	Negative	Negative	Non-infected
writing and reading	urban	less than 500 birr	more than 28 weeks	Bigravidae	yes	yes	yes	yes	yes	yes	tap water	no	no	negative	negative	negative	negative	negative	negative	Negative	Positive	Infected
illiterate	urban	above 1000	more than 28 weeks	Multigravidae	yes	yes	yes	yes	yes	no	tap water	no	no	negative	negative	negative	negative	negative	negative	Positive	Negative	Infected
illiterate	urban	500 - 1000	14 - 27 weeks	Bigravidae	yes	yes	no	yes	yes	no	tap water	no	no	negative	negative	negative	negative	negative	negative	Negative	Negative	Non-infected
college/university and above	rural	above 1000	more than 28 weeks	Primegravida	no	yes	yes	yes	yes	no	tap water	no	no	negative	negative	negative	negative	negative	negative	Negative	Negative	Non-infected
high school	urban	above 1000	more than 28 weeks	Primegravida	no	yes	yes	yes	yes	no	tap water	no	yes	negative	negative	negative	negative	negative	negative	Negative	Positive	Infected
writing and reading	rural	500 - 1000	less than 14 weeks	Multigravidae	yes	yes	no	yes	yes	no	tap water	no	no	negative	negative	negative	negative	negative	negative	Negative	Negative	Non-infected
high school	urban	500 - 1000	less than 14 weeks	Multigravidae	no	no	no	yes	yes	no	tap water	no	no	negative	negative	negative	negative	negative	negative	Negative	Negative	Non-infected
illiterate	urban	above 1000	more than 28 weeks	Primegravida	no	yes	yes	yes	yes	yes	tap water	no	no	negative	positive	negative	negative	negative	negative	Negative	Negative	Infected
high school	urban	above 1000	more than 28 weeks	Bigravidae	yes	yes	yes	yes	yes	no	tap water	no	no	negative	negative	negative	negative	negative	negative	Negative	Negative	Non-infected
college/university and above	urban	500 - 1000	14 - 27 weeks	Primegravida	yes	yes	yes	yes	yes	no	tap water	yes	no	negative	negative	negative	negative	negative	negative	Negative	Negative	Non-infected
writing and reading	rural	500 - 1000	more than 28 weeks	Primegravida	yes	yes	yes	yes	yes	yes	tap water	no	no	negative	negative	negative	negative	negative	negative	Negative	Negative	Non-infected
college/university and above	urban	above 1000	less than 14 weeks	Bigravidae	no	yes	no	yes	yes	no	tap water	no	no	negative	positive	negative	negative	negative	negative	Negative	Negative	Infected
high school	urban	above 1000	less than 14 weeks	Primegravida	no	yes	no	yes	yes	yes	tap water	yes	no	negative	negative	negative	negative	negative	negative	Negative	Negative	Non-infected
illiterate	urban	less than 500 birr	less than 14 weeks	Bigravidae	yes	yes	no	yes	yes	no	tap water	no	no	negative	negative	negative	negative	negative	negative	Negative	Negative	Non-infected
writing and reading	urban	500 - 1000	14 - 27 weeks	Bigravidae	no	yes	yes	yes	yes	no	tap water	yes	no	negative	negative	negative	negative	negative	negative	Negative	Negative	Non-infected
high school	urban	500 - 1000	14 - 27 weeks	Bigravidae	no	yes	no	yes	no	no	tap water	no	no	negative	negative	positive	negative	negative	negative	Negative	Negative	Infected
writing and reading	urban	500 - 1000	more than 28 weeks	Bigravidae	no	yes	yes	yes	yes	yes	tap water	no	no	negative	negative	negative	negative	negative	negative	Negative	Negative	Non-infected
writing and reading	urban	above 1000	14 - 27 weeks	Bigravidae	no	yes	yes	yes	yes	yes	tap water	no	no	negative	negative	negative	negative	negative	negative	Negative	Negative	Non-infected
college/university and above	urban	above 1000	more than 28 weeks	Bigravidae	yes	yes	yes	yes	yes	no	tap water	no	yes	negative	negative	negative	negative	negative	negative	Negative	Negative	Non-infected
writing and reading	urban	less than 500 birr	less than 14 weeks	Bigravidae	no	yes	no	yes	yes	no	tap water	no	no	negative	negative	negative	negative	negative	negative	Negative	Negative	Non-infected
college/university and above	urban	above 1000	more than 28 weeks	Primegravida	no	yes	yes	yes	yes	no	tap water	no	no	negative	negative	negative	negative	negative	negative	Negative	Negative	Non-infected
writing and reading	rural	500 - 1000	14 - 27 weeks	Bigravidae	no	yes	no	yes	yes	yes	well	no	no	negative	negative	negative	negative	negative	negative	Negative	Negative	Non-infected
high school	rural	above 1000	14 - 27 weeks	Primegravida	no	yes	no	yes	yes	no	tap water	no	no	negative	negative	negative	negative	negative	negative	Negative	Negative	Non-infected
illiterate	rural	less than 500 birr	more than 28 weeks	Multigravida	yes	yes	yes	yes	yes	yes	well	no	no	negative	negative	negative	negative	negative	negative	Negative	Negative	Non-infected
college/university and above	urban	above 1000	14 - 27 weeks	Primegravida	yes	yes	no	yes	yes	no	tap water	no	no	negative	negative	negative	negative	negative	negative	Negative	Negative	Non-infected
college/university and above	urban	above 1000	14 - 27 weeks	Bigravidae	no	yes	yes	yes	yes	no	tap water	yes	no	negative	negative	negative	negative	negative	negative	Negative	Negative	Infected
college/university and above	urban	above 1000	14 - 27 weeks	Primegravida	yes	yes	yes	yes	yes	no	tap water	no	no	negative	negative	negative	negative	negative	negative	Negative	Negative	Non-infected
high school	urban	500 - 1000	14 - 27 weeks	Primegravida	no	yes	yes	yes	yes	no	tap water	yes	no	negative	negative	negative	negative	negative	negative	Negative	Negative	Non-infected
writing and reading	urban	500 - 1000	14 - 27 weeks	Bigravidae	yes	yes	yes	yes	yes	no	tap water	no	no	negative	negative	negative	negative	negative	negative	Negative	Negative	Non-infected
illiterate	rural	less than 500 birr	more than 28 weeks	Multigravidae	no	yes	no	yes	yes	yes	well	no	yes	negative	negative	negative	negative	negative	negative	Negative	Negative	Non-infected
writing and reading	urban	500 - 1000	14 - 27 weeks	Bigravidae	no	yes	yes	yes	yes	no	tap water	no	yes	negative	negative	negative	negative	negative	negative	Negative	Negative	Non-infected
writing and reading	urban	500 - 1000	14 - 27 weeks	Bigravidae	no	no	yes	yes	yes	yes	tap water	no	no	negative	negative	negative	negative	negative	negative	Negative	Negative	Non-infected
illiterate	rural	less than 500 birr	14 - 27 weeks	Primegravida	yes	yes	yes	no	yes	no	well	no	no	negative	positive	negative	negative	negative	negative	Negative	Positive	Infected
college/university and above	urban	above 1000	14 - 27 weeks	Multigravidae	no	yes	no	yes	yes	no	tap water	no	no	negative	negative	negative	negative	negative	negative	Negative	Negative	Non-infected
college/university and above	urban	above 1000	14 - 27 weeks	Bigravidae	yes	yes	no	yes	yes	no	tap water	no	no	negative	negative	negative	negative	negative	negative	Negative	Negative	Non-infected
writing and reading	rural	less than 500 birr	more than 28 weeks	Primegravida	no	yes	no	yes	yes	no	well	yes	yes	negative	negative	negative	negative	negative	negative	Negative	Negative	Non-infected
college/university and above	urban	less than 500 birr	14 - 27 weeks	Multigravidae	no	yes	yes	yes	yes	no	tap water	no	no	negative	negative	negative	negative	negative	negative	Negative	Negative	Non-infected
college/university and above	urban	less than 500 birr	14 - 27 weeks	Multigravidae	no	yes	yes	yes	yes	yes	tap water	no	no	negative	positive	negative	negative	negative	negative	Negative	Negative	Infected
writing and reading	urban	above 1000	more than 28 weeks	Bigravidae	yes	yes	yes	yes	yes	yes	well	yes	no	negative	negative	negative	negative	negative	negative	Negative	Negative	Non-infected
writing and reading	urban	less than 500 birr	14 - 27 weeks	Bigravidae	no	yes	no	yes	yes	no	tap water	no	no	negative	negative	negative	negative	negative	negative	Negative	Negative	Non-infected
writing and reading	urban	less than 500 birr	14 - 27 weeks	Bigravidae	no	yes	no	yes	no	yes	tap water	no	no	negative	negative	negative	positive	negative	negative	Negative	Negative	Infected
writing and reading	urban	less than 500 birr	more than 28 weeks	Bigravidae	no	no	no	yes	yes	no	tap water	no	no	negative	negative	negative	negative	negative	negative	Negative	Negative	Non-infected
high school	urban	500 - 1000	14 - 27 weeks	Primegravida	yes	yes	yes	yes	yes	no	tap water	no	no	negative	negative	negative	negative	negative	negative	Negative	Negative	Non-infected
high school	urban	above 1000	14 - 27 weeks	Bigravidae	no	yes	no	yes	yes	no	tap water	no	no	positive	negative	negative	negative	negative	negative	Negative	Negative	Infected
high school	urban	above 1000	more than 28 weeks	Bigravidae	no	yes	yes	yes	yes	yes	tap water	no	yes	negative	negative	negative	negative	negative	negative	Negative	Negative	Non-infected
writing and reading	urban	less than 500 birr	more than 28 weeks	Multigravidae	yes	yes	yes	yes	yes	no	tap water	yes	no	negative	negative	negative	negative	negative	negative	Negative	Negative	Non-infected
writing and reading	rural	above 1000	less than 14 weeks	Multigravidae	no	yes	yes	yes	yes	no	tap water	no	no	negative	negative	negative	negative	negative	negative	Negative	Positive	Infected
college/university and above	urban	above 1000	less than 14 weeks	Primegravida	no	yes	yes	yes	yes	yes	tap water	no	no	negative	negative	negative	positive	negative	negative	Negative	Negative	Infected
high school	urban	above 1000	less than 14 weeks	Multigravida	yes	yes	yes	yes	yes	no	tap water	no	no	negative	negative	negative	negative	negative	negative	Negative	Negative	Non-infected
writing and reading	urban	above 1000	more than 28 weeks	Primegravida	no	yes	yes	yes	yes	yes	well	no	no	negative	negative	negative	negative	negative	negative	Negative	Negative	Non-infected
writing and reading	urban	500 - 1000	more than 28 weeks	Multigravidae	no	yes	yes	yes	yes	no	tap water	no	no	negative	negative	negative	negative	negative	negative	Negative	Negative	Non-infected
writing and reading	urban	less than 500 birr	14 - 27 weeks	Primegravida	no	no	yes	yes	yes	yes	tap water	no	no	negative	negative	negative	negative	negative	negative	Negative	Negative	Non-infected
writing and reading	urban	above 1000	less than 14 weeks	Primegravida	no	yes	yes	yes	yes	no	tap water	no	no	negative	negative	negative	negative	negative	negative	Negative	Negative	Non-infected
writing and reading	urban	above 1000	more than 28 weeks	Multigravidae	yes	no	no	yes	yes	no	tap water	no	no	negative	negative	negative	positive	negative	negative	Negative	Negative	Infected
writing and reading	urban	500 - 1000	more than 28 weeks	Multigravidae	no	yes	no	yes	yes	no	tap water	no	no	negative	negative	negative	negative	negative	negative	Negative	Negative	Non-infected
college/university and above	urban	above 1000	14 - 27 weeks	Bigravidae	no	yes	yes	yes	yes	no	tap water	no	no	negative	negative	negative	negative	negative	negative	Negative	Negative	Non-infected
writing and reading	urban	500 - 1000	more than 28 weeks	Multigravidae	yes	yes	no	yes	yes	no	tap water	no	no	negative	negative	negative	negative	negative	negative	Negative	Negative	Non-infected
college/university and above	rural	above 1000	more than 28 weeks	Primegravida	no	yes	yes	yes	yes	yes	tap water	no	no	negative	negative	negative	negative	negative	negative	Negative	Negative	Non-infected
college/university and above	urban	above 1000	14 - 27 weeks	Bigravidae	no	yes	yes	yes	yes	no	tap water	no	no	negative	negative	negative	negative	negative	negative	Positive	Negative	Infected
illiterate	urban	less than 500 birr	more than 28 weeks	Multigravidae	yes	yes	yes	yes	yes	yes	well	no	yes	negative	positive	negative	negative	negative	negative	Negative	Negative	Infected
high school	urban	500 - 1000	more than 28 weeks	Primegravida	no	yes	yes	yes	yes	no	tap water	no	no	negative	negative	negative	negative	negative	negative	Negative	Negative	Non-infected
writing and reading	urban	above 1000	14 - 27 weeks	Multigravidae	yes	yes	yes	yes	yes	no	tap water	yes	no	negative	negative	negative	negative	negative	negative	Negative	Negative	Non-infected
high school	urban	above 1000	more than 28 weeks	Primegravida	yes	yes	yes	yes	yes	no	tap water	no	no	negative	negative	negative	negative	negative	negative	Negative	Negative	Non-infected
college/university and above	urban	above 1000	14 - 27 weeks	Primegravida	no	yes	yes	yes	yes	no	tap water	no	no	negative	negative	negative	negative	negative	negative	Negative	Negative	Non-infected
high school	urban	above 1000	14 - 27 weeks	Primegravida	yes	yes	yes	yes	yes	no	tap water	no	yes	positive	negative	negative	negative	negative	negative	Negative	Negative	Infected
writing and reading	urban	above 1000	14 - 27 weeks	Multigravidae	yes	yes	yes	yes	yes	no	tap water	no	yes	negative	negative	negative	negative	negative	negative	Negative	Negative	Non-infected
college/university and above	urban	above 1000	14 - 27 weeks	Primegravida	no	yes	yes	yes	yes	yes	tap water	no	no	negative	positive	negative	negative	negative	negative	Negative	Negative	Infected
college/university and above	urban	above 1000	less than 14 weeks	Bigravidae	no	yes	yes	yes	yes	no	tap water	no	no	negative	negative	negative	negative	negative	negative	Negative	Negative	Non-infected
writing and reading	urban	above 1000	more than 28 weeks	Primegravida	yes	yes	yes	yes	yes	no	tap water	yes	no	negative	negative	negative	negative	negative	negative	Negative	Negative	Non-infected
high school	urban	above 1000	more than 28 weeks	Primegravida	yes	yes	yes	yes	yes	no	tap water	no	no	negative	negative	negative	negative	negative	negative	Negative	Negative	Non-infected
writing and reading	urban	500 - 1000	14 - 27 weeks	Bigravidae	no	yes	no	yes	yes	no	tap water	no	no	negative	negative	negative	negative	negative	negative	Negative	Negative	Non-infected
high school	urban	above 1000	less than 14 weeks	Multigravidae	no	yes	yes	yes	yes	no	tap water	no	no	negative	negative	negative	negative	negative	negative	Negative	Negative	Non-infected
writing and reading	urban	less than 500 birr	14 - 27 weeks	Multigravidae	no	no	yes	yes	yes	no	tap water	no	no	negative	negative	negative	negative	negative	negative	Positive	Negative	Infected
high school	urban	above 1000	more than 28 weeks	Bigravidae	yes	yes	yes	yes	yes	no	tap water	no	no	negative	negative	positive	negative	negative	negative	Negative	Negative	Non-infected
illiterate	urban	500 - 1000	more than 28 weeks	Primegravida	yes	yes	yes	yes	yes	no	tap water	no	no	negative	negative	negative	negative	negative	negative	Negative	Negative	Non-infected
illiterate	rural	less than 500 birr	more than 28 weeks	Multigravidae	yes	yes	no	yes	yes	yes	well	no	yes	negative	negative	negative	negative	negative	negative	Negative	Negative	Non-infected
college/university and above	urban	500 - 1000	less than 14 weeks	Primegravida	no	yes	no	yes	yes	no	tap water	no	no	negative	negative	negative	negative	negative	negative	Negative	Negative	Non-infected
college/university and above	urban	above 1000	more than 28 weeks	Multigravidae	no	yes	yes	yes	yes	no	tap water	yes	no	negative	negative	negative	negative	negative	negative	Negative	Negative	Non-infected
college/university and above	urban	above 1000	14 - 27 weeks	Primegravida	no	yes	yes	yes	yes	no	tap water	no	no	negative	negative	negative	negative	negative	negative	Negative	Negative	Non-infected
high school	urban	above 1000	14 - 27 weeks	Primegravida	no	yes	yes	yes	yes	no	tap water	no	no	negative	negative	negative	negative	negative	negative	Negative	Negative	Non-infected
writing and reading	urban	above 1000	14 - 27 weeks	Primegravida	yes	yes	yes	yes	yes	no	tap water	no	no	negative	negative	negative	negative	negative	negative	Positive	Negative	Infected

## Sheet: Summary of some of variables
Summary of some of the sociodemographic variables
Variable	Value
Age
Age range (Y)	18-44
Mean age (Y)	27.01±4.65
Marital Status
Number married	358
Number single	21
Number divorced	5
Occupational status
Number of governmental employees	111
Number of private work	83
Number of house wives	162
Number of daily labourers	17
others	11
